# Supplementary material for: Neural Activity Associated with Symptoms Change in Depressed Adolescents following Self-Processing Neurofeedback
Source: Brain Sci. 2022 Aug 25;12(9):1128. doi: 10.3390/brainsci12091128 (PMC9496932; doi:10.3390/brainsci12091128)
Supplement: Supplementary file 1 [file brainsci-12-01128-s001.zip]

Archive with 1 entries (1 files):
- brainsci-1848498-supplementary.pdf
